# Supplementary material for: Escherichia coli Strains Responsible for Cystitis in Female Pediatric Patients with Normal and Abnormal Urinary Tracts Have Different Virulence Profiles
Source: Pathogens. 2022 Feb 10;11(2):231. doi: 10.3390/pathogens11020231 (PMC8876236; doi:10.3390/pathogens11020231)
Supplement: Supplementary file 1 [file pathogens-11-00231-s001.zip]

Archive with 1 entries (1 files):
- pathogens-1553512-supplementary.pdf
